# Supplementary material for: Physical activity, sleep and cardiovascular health data for 50,000 individuals from the MyHeart Counts Study
Source: Sci Data. 2019 Apr 11;6:24. doi: 10.1038/s41597-019-0016-7 (PMC6472350; doi:10.1038/s41597-019-0016-7)
Supplement: Supplementary file 1 — Download metadata file [file 41597_2019_16_MOESM1_ESM.zip]

Archive with 4 entries (4 files):
- a_Hershman422A_sleep.txt
- s_Hershman422A_study.txt
- a_Hershman422A_activity.txt
- i_Investigation.txt
