# Supplementary material for: Physical activity, sleep and cardiovascular health data for 50,000 individuals from the MyHeart Counts Study
Source: Sci Data. 2019 Apr 11;6:24. doi: 10.1038/s41597-019-0016-7 (PMC6472350; doi:10.1038/s41597-019-0016-7)
Supplement: Supplementary file 1 — Download metadata file [file 41597_2019_16_MOESM1_ESM.zip › a_Hershman422A_sleep.txt]

Sample Name	Protocol REF	Assay Name	Raw Data File	Comment[Data Repository]	Comment[Data Record Accession]	Comment[Data Record URI]
MyHeart Counts users	Data collection and distribution	HealthKit Sleep	https://www.synapse.org/#!Synapse:syn16782061/tables/ 	Synapse	doi:10.7303/syn11269541	https://doi.org/10.7303/syn11269541
