# Supplementary material for: Physical activity, sleep and cardiovascular health data for 50,000 individuals from the MyHeart Counts Study
Source: Sci Data. 2019 Apr 11;6:24. doi: 10.1038/s41597-019-0016-7 (PMC6472350; doi:10.1038/s41597-019-0016-7)
Supplement: Supplementary file 1 — Download metadata file [file 41597_2019_16_MOESM1_ESM.zip › s_Hershman422A_study.txt]

Source Name	Characteristics[organism]	Term Source REF	Term Accession Number	Characteristics[geographical location]	Term Source REF	Term Accession Number	Protocol REF	Sample Name	Factor Value[sex]	Factor Value[height]	Factor Value[weight]	Factor Value[age]	Factor Value[smoking status]	Factor Value[employment status]
individuals 18 years of age or older who were able to read and understand English and had iPhones registered in the United States	Homo sapiens	NCBITaxon	NCBITaxon:9607	United States of America	GAZ	GAZ:00002459	Participant onboarding	MyHeart Counts users						
