# Supplementary material for: Physical activity, sleep and cardiovascular health data for 50,000 individuals from the MyHeart Counts Study
Source: Sci Data. 2019 Apr 11;6:24. doi: 10.1038/s41597-019-0016-7 (PMC6472350; doi:10.1038/s41597-019-0016-7)
Supplement: Supplementary file 1 — Download metadata file [file 41597_2019_16_MOESM1_ESM.zip › a_Hershman422A_activity.txt]

Sample Name	Protocol REF	Assay Name	Raw Data File	Comment[Data Repository]	Comment[Data Record Accession]	Comment[Data Record URI]
MyHeart Counts users	Data collection and distribution	Day One Check-in	https://www.synapse.org/#!Synapse:syn12053291/tables/	Synapse	doi:10.7303/syn11269541	https://doi.org/10.7303/syn11269541
MyHeart Counts users	Data collection and distribution	7-Day Activity and Sleep Assessment	https://www.synapse.org/#!Synapse:syn11269541/tables/	Synapse	doi:10.7303/syn11269541	https://doi.org/10.7303/syn11269541
MyHeart Counts users	Data collection and distribution	Physical Activity Readiness	https://www.synapse.org/#!Synapse:syn12053287/tables/	Synapse	doi:10.7303/syn11269541	https://doi.org/10.7303/syn11269541
MyHeart Counts users	Data collection and distribution	Daily Check-in	https://www.synapse.org/#!Synapse:syn12053278/tables/	Synapse	doi:10.7303/syn11269541	https://doi.org/10.7303/syn11269541
MyHeart Counts users	Data collection and distribution	Activity and Sleep Survey	https://www.synapse.org/#!Synapse:syn12053275/tables/	Synapse	doi:10.7303/syn11269541	https://doi.org/10.7303/syn11269541
MyHeart Counts users	Data collection and distribution	Risk Factor Survey	https://www.synapse.org/#!Synapse:syn12053271/tables/	Synapse	doi:10.7303/syn11269541	https://doi.org/10.7303/syn11269541
MyHeart Counts users	Data collection and distribution	Cardio Diet Survey	https://www.synapse.org/#!Synapse:syn12053265/tables/	Synapse	doi:10.7303/syn11269541	https://doi.org/10.7303/syn11269541
MyHeart Counts users	Data collection and distribution	Well-Being and Risk Perception Survey	https://www.synapse.org/#!Synapse:syn12053263/tables/	Synapse	doi:10.7303/syn11269541	https://doi.org/10.7303/syn11269541
MyHeart Counts users	Data collection and distribution	Heart/Stroke Risk Score + Heart Age	https://www.synapse.org/#!Synapse:syn12053261/tables/	Synapse	doi:10.7303/syn11269541	https://doi.org/10.7303/syn11269541
MyHeart Counts users	Data collection and distribution	6-Minute Walk Test	https://www.synapse.org/#!Synapse:syn12053254/tables/	Synapse	doi:10.7303/syn11269541	https://doi.org/10.7303/syn11269541
MyHeart Counts users	Data collection and distribution	Motion Tracker	https://www.synapse.org/#!Synapse:syn16782059/tables/	Synapse	doi:10.7303/syn11269541	https://doi.org/10.7303/syn11269541
MyHeart Counts users	Data collection and distribution	HealthKit Data	https://www.synapse.org/#!Synapse:syn16782062/tables/	Synapse	doi:10.7303/syn11269541	https://doi.org/10.7303/syn11269541
MyHeart Counts users	Data collection and distribution	HealthKit Workout	https://www.synapse.org/#!Synapse:syn16782060/tables	Synapse	doi:10.7303/syn11269541	https://doi.org/10.7303/syn11269541
