# Supplementary material for: Physical activity, sleep and cardiovascular health data for 50,000 individuals from the MyHeart Counts Study
Source: Sci Data. 2019 Apr 11;6:24. doi: 10.1038/s41597-019-0016-7 (PMC6472350; doi:10.1038/s41597-019-0016-7)
Supplement: Supplementary file 1 — Download metadata file [file 41597_2019_16_MOESM1_ESM.zip › i_Investigation.txt]

# Investigation File generated for Scientific Data with Investigation File Authoring Tool version 0.1.0 on 17/02/2019 - This metadata file is CC0
ONTOLOGY SOURCE REFERENCE
Term Source Name	NCBITaxon	GAZ	OBI	ERO	EFO	NBO	NIFCELL	NIFDYS
Term Source File	http://data.bioontology.org/ontologies/NCBITAXON	http://data.bioontology.org/ontologies/GAZ	http://data.bioontology.org/ontologies/OBI	http://data.bioontology.org/ontologies/ERO	http://data.bioontology.org/ontologies/EFO	http://data.bioontology.org/ontologies/NBO	http://data.bioontology.org/ontologies/NIFCELL	http://data.bioontology.org/ontologies/NIFDYS
Term Source Version	2016AB	$Revision: 1.512 $	2014-08-18	2013-08-02	2.104	2012-07-09	v.1.10 - July 17, 2013	1.5 (December, 2012)
Term Source Description	National Center for Biotechnology Information (NCBI) Organismal Classification	Gazetteer	Ontology for Biomedical Investigations	Eagle-I Research Resource Ontology	Experimental Factor Ontology	Neuro Behavior Ontology	Neuroscience Information Framework (NIF) Cell Ontology	Neuroscience Information Framework (NIF) Dysfunction Ontlogy
INVESTIGATION
Investigation Identifier
Investigation Title
Investigation Description
Investigation Submission Date
Investigation Public Release Date
INVESTIGATION PUBLICATIONS
Investigation PubMed ID
Investigation Publication DOI
Investigation Publication Author List
Investigation Publication Title
Investigation Publication Status
Investigation Publication Status Term Accession Number
Investigation Publication Status Term Source REF
INVESTIGATION CONTACTS
Investigation Person Last Name
Investigation Person Mid Initials
Investigation Person First Name
Investigation Person Address
Investigation Person Phone
Investigation Person Fax
Investigation Person Email
Investigation Person Affiliation
Investigation Person Roles
Investigation Person Roles Term Accession Number
Investigation Person Roles Term Source REF
STUDY
Study Identifier	10.1038/s41597-019-0016-7
Study Title	Physical activity, sleep and cardiovascular health data for 50,000 individuals from the MyHeart Counts Study
Study Submission Date	09/10/2018
Study Public Release Date	11/04/2019
Study Description	https://www.nature.com/articles/s41597-019-0016-7
Study File Name	s_Hershman422A_study.txt
Comment[Subject Keywords]	""
Comment[Manuscript Licence]	CC BY-4.0
Comment[Experimental Metadata Licence]	CC0
Comment[Supplementary Information File Name]
Comment[Supplementary Information File Type]
Comment[Supplementary Information File URL]
Comment[Data Repository]	Synapse
Comment[Data Record Accession]	doi:10.7303/syn11269541
Comment[Data Record URI]	https://doi.org/10.7303/syn11269541
STUDY DESIGN DESCRIPTORS
Study Design Type	observation design	source-based data analysis objective	data collection and processing objective
Study Design Type Term Accession Number	OBI:0300311	ERO:0100121	ERO:0100087
Study Design Type Term Source REF	OBI	ERO	ERO
STUDY PUBLICATIONS
Study PubMed ID	""
Study Publication DOI	doi:10.1001/jamacardio.2016.4395
Study Publication Author List	""
Study Publication Title	""
Study Publication Status	published
Study Publication Status Term Accession Number	
Study Publication Status Term Source REF	
STUDY FACTORS
Study Factor Name	sex	height	weight	age	smoking status	employment status
Study Factor Type	sex	height	weight	age	smoking status measurement	employment status
Study Factor Type Term Accession Number	PATO:0000047	PATO:0000119	PATO:0000128	PATO:0000011	http://www.ebi.ac.uk/efo/EFO_0006527	http://www.ebi.ac.uk/efo/EFO_0005241
Study Factor Type Term Source REF	EFO	NBO	NIFCELL	NIFDYS	EFO	EFO
STUDY ASSAYS
Study Assay Measurement Type	physical activity	sleep
Study Assay Measurement Type Term Accession Number	http://www.ebi.ac.uk/efo/EFO_0003940	GO:0030431
Study Assay Measurement Type Term Source REF	EFO	EFO
Study Assay Technology Type	crowd-sourced data generation	crowd-sourced data generation
Study Assay Technology Type Term Accession Number	""	""
Study Assay Technology Type Term Source REF	""	""
Study Assay Technology Platform	""	""
Study Assay File Name	a_Hershman422A_activity.txt	a_Hershman422A_sleep.txt
STUDY PROTOCOLS
Study Protocol Name	Participant onboarding	Data collection and distribution
Study Protocol Type	human subject enrollment	information acquisition
Study Protocol Type Term Accession Number	OBI:0600004	OBI:0600013
Study Protocol Type Term Source REF	OBI	OBI
Study Protocol Description		
Study Protocol URI	""	""
Study Protocol Version		
Study Protocol Parameters Name	""	""
Study Protocol Parameters Name Term Accession Number	""	""
Study Protocol Parameters Name Term Source REF	""	""
Study Protocol Components Name	""	""
Study Protocol Components Type	""	""
Study Protocol Components Type Term Accession Number	""	""
Study Protocol Components Type Term Source REF	""	""
STUDY CONTACTS
Study Person Last Name	Hershman	Bot	Shcherbina	Doerr	Moayedi	Pavlovic	Waggott	Cho	Rosenberger	Haskell	Myers	Champagne	Mignot	Salvi	Landray	Tarassenko	Harrington	Yeung	McConnell	Ashley
Study Person First Name	Steven G.	Brian M.	Anna	Megan	Yasbanoo	Aleksandra	Daryl	Mildred K.	Mary E.	William L.	Jonathan	Mary Ann	Emmanuel	Dario	Martin	Lionel	Robert A.	Alan C.	Michael V.	Euan A.
Study Person Mid Initials
Study Person Email	hershman@stanford.edu	""	""	""	""	""	""	""	""	""	""	""	""	""	""	""	""	""	""	""
Study Person Phone
Study Person Fax
Study Person Address
Study Person Affiliation	Department of Medicine, Stanford University, Stanford, California, USA	Sage Bionetworks, Seattle, WA, USA	Department of Medicine, Stanford University, Stanford, California, USA	Sage Bionetworks, Seattle, WA, USA	Department of Medicine, Stanford University, Stanford, California, USA	Department of Medicine, Stanford University, Stanford, California, USA	Department of Medicine, Stanford University, Stanford, California, USA	Department of Medicine, Stanford University, Stanford, California, USA	Stanford Center on Longevity, Stanford University, Stanford, California, USA	Stanford Prevention Research Center, Stanford University, Stanford, California, USA	Department of Medicine, Stanford University, Stanford, California, USA	Department of Medicine, Stanford University, Stanford, California, USA	Stanford Sleep Center, Stanford University, Palo Alto, California, USA	Institute of Biomedical Engineering, Department of Engineering Science, University of Oxford, Oxford, United Kingdom	Big Data Institute, Nuffield Department of Population Health, University of Oxford, Oxford, United Kingdom	Institute of Biomedical Engineering, Department of Engineering Science, University of Oxford, Oxford, United Kingdom	Department of Medicine, Stanford University, Stanford, California, USA	Department of Medicine, Stanford University, Stanford, California, USA	Department of Medicine, Stanford University, Stanford, California, USA	Department of Medicine, Stanford University, Stanford, California, USA
Study Person Roles
Study Person Roles Term Accession Number
Study Person Roles Term Source REF
Comment[Study Person ORCID]	""	0000-0002-2412-6826	""	""	""	""	""	""	""	""	""	""	""	""	""	""	""	""	""	0000-0001-9418-9577
Comment[Funder]
Comment[FundRef ID]
Comment[Funder Term Source REF]
Comment[Grant Identifier]
